# Supplementary material for: Nova1 or Bim Deficiency in Pancreatic β-Cells Does Not Alter Multiple Low-Dose Streptozotocin-Induced Diabetes and Diet-Induced Obesity in Mice
Source: Nutrients. 2022 Sep 18;14(18):3866. doi: 10.3390/nu14183866 (PMC9500891; doi:10.3390/nu14183866)
Supplement: Supplementary file 1 [file nutrients-14-03866-s001.zip]

Archive with 1 entries (1 files):
- nutrients-1535758-supplementary.pdf
